# Supplementary material for: Successful coronary sinus reducer implantation in a patient with a pre-existing left ventricular pacing lead: a case report
Source: Eur Heart J Case Rep. 2026 May 14;10(5):ytag356. doi: 10.1093/ehjcr/ytag356 (PMC13215471; doi:10.1093/ehjcr/ytag356)
Supplement: ytag356_Supplementary_Data [file ytag356_supplementary_data.zip]

Archive with 6 entries (6 files):
- Supplemental Video 1.mp4
- Supplemental Video 2.mp4
- Supplemental Video 3.mp4
- Supplemental Video 4.mp4
- Supplemental Video 5.mp4
- Supplemental Video 6.mp4
